# Supplementary material for: High-Efficiency Extraction of Pantoea alhagi Exopolysaccharides Driven by pH-Related Changes in the Envelope Structure
Source: Molecules. 2022 Oct 25;27(21):7209. doi: 10.3390/molecules27217209 (PMC9657395; doi:10.3390/molecules27217209)
Supplement: Supplementary file 1 [file molecules-27-07209-s001.zip]

Archive with 1 entries (1 files):
- molecules-1959199-supplementary.pdf
